# Supplementary material for: Bioactive Compounds from Ephedra fragilis: Extraction Optimization, Chemical Characterization, Antioxidant and AntiGlycation Activities
Source: Molecules. 2021 Oct 2;26(19):5998. doi: 10.3390/molecules26195998 (PMC8512229; doi:10.3390/molecules26195998)
Supplement: Supplementary file 1 [file molecules-26-05998-s001.zip]

Archive with 1 entries (1 files):
- molecules-1396830-supplementary.pdf
